# Supplementary material for: Early Differential Diagnosis of Rhino-Orbito-Cerebral Mucormycosis and Bacterial Orbital Cellulitis: Based on Computed Tomography Findings
Source: PLoS One. 2016 Aug 8;11(8):e0160897. doi: 10.1371/journal.pone.0160897 (PMC4976984; doi:10.1371/journal.pone.0160897)
Supplement: S1 File — (XLSX) [file pone.0160897.s001.xlsx]

## Sheet: Sheet1
		age	sex	DM	HTN	MDS	Crohn	pancreatic ca	swelling	ptosis	EOM	injection	chemosis	CT-clear	CT-air-fluid	CT-thickening	CT-opacification	black eschar
ROCM
C.Hospital	1	68	0	1	1	0	0	0	0	0	1	0	0	0	0	1	0	0
	2	57	1	0	1	1	1	0	1	1	1	1	1	0	0	1	0	0
	3	67	1	1	0	0	0	0	1	1	1	0	1	0	0	1	0	0
	4	75	0	1	1	0	0	0	1	1	1	1	1	0	0	1	0	0
	5	68	1	1	0	0	0	0	1	1	1	1	1	0	1	1	0	0
	6	73	1	1	0	0	0	0	0	1	1	0	0	0	0	1	0	0
	7	57	1	1	1	0	0	0	0	1	1	0	0	0	0	0	0	0
Y.Hospital	8	40	1	1	0	0	0	0	1	1	1			0	0	1	0	0
	9	44	0	0	0	1	0	0	0	0	1	0	0	0	0	1	0	0
	10	65	1	1	1	0	0	0	0	1	1	0	1	0	0	1	0	0
B.Hospital	11	72	0	1	1	0	0	0	0	0	1			0	0	1	0	0
	12	74	0	0	1	0	0	0	0	0	1	1	1	0	0	1	0
	13	68	0	0	1	1	0	0	0	0	1			0	0	1	0	0
	14	57	0	1	0	0	0	0	0	0	1			0	0	1	0
BOC
C.Hospital	1	69	1	0	1	0	0	0	1	0	0	1	1	0	0	1	0
	2	50	0	0	0	0	0	0	1	1	1	1	1	0	0	0	1
	3	14	1	0	0	0	0	0	1	0	1	1	1	0	0	0	1
	4	38	0	0	0	0	0	0	1	0	1	1	1	0	0	0	0
	5	33	0	0	0	0	0	1	1	0	0	0	0	1	0	0	0
	6	69	1	0	1	0	0	0	1	0	1	0	0	0	0	1	0
	7	82	1	0	1	0	0	0	1	0	0	1	1	0	0	0	1
B.Hospital	8	78	0	0	0	0	0	0	1	1	0	1	1	0	0	1	0
	9	70	1	0	0	0	0	0	0	1	1	1	1	1	0	0	0
	10	54	0	0	0	0	0	0	1	0	1	1	1	1	0	0	0
	11	41	0	0	1	0	0	0	1	0	1	1	1	1	0	0	0
	12	78	1	1	0	0	0	0	0	1	1	1	1	0	0	1	0
	13	59	0	0	0	0	0	0	1	0	1	1	1	1	0	0	0
Y.Hospital	14	33	1	0	0	0	0	0	1	1	1	1	1	0	0	1	0
	15	13	0	0	0	0	0	0	1	0	1	0	1	0	0	1	0
	16	4	1	0	0	0	0	0	1			0	1	0	0	1	0
	17	46	1	0	0	0	0	0	1	0	0	0	0	1	0	1	0
	18	31	1	0	0	0	0	0	1	0	1	1	1	1	0	0	0
	19	31	0	0	0	0	0	0	1			0	0	0	0	1	0
	20	48	0	0	0	0	0	0	1	1	0	0	1	1	0	0	0
